# Supplementary material for: Dermatan Sulfate Affects Breast Cancer Cell Function via the Induction of Necroptosis
Source: Cells. 2022 Jan 5;11(1):173. doi: 10.3390/cells11010173 (PMC8750542; doi:10.3390/cells11010173)
Supplement: Supplementary file 1 [file cells-11-00173-s001.zip]

Archive with 1 entries (1 files):
- cells-1501565-supplementary.pdf
